# Supplementary material for: Signal Detection of Adverse Events Associated with Four Dihydropyridine Calcium Channel Blockers Based on the FAERS Database
Source: Pharmaceuticals (Basel). 2026 Mar 28;19(4):544. doi: 10.3390/ph19040544 (PMC13118446; doi:10.3390/ph19040544)
Supplement: Supplementary file 1 [file pharmaceuticals-19-00544-s001.zip]

Archive with 1 entries (1 files):
- pharmaceuticals-4168092-supplementary.pdf
